# Supplementary material for: Evaluating diversity and stereotypes amongst AI generated representations of healthcare providers
Source: Front Digit Health. 2025 Apr 25;7:1537907. doi: 10.3389/fdgth.2025.1537907 (PMC12062135; doi:10.3389/fdgth.2025.1537907)
Supplement: Supplementary file 4 [file Table10.xlsx]

## Sheet: Supplementary Table 10
Clusters for Black vs White Images	Clusters for Female vs Male Images	Clusters for Asian vs White Images
Cluster 1 Image Names:	Cluster 1 Image Names:	Cluster 1 Image Names:
Female Black Physician	Female Black Doctor	Asian Physician
Male White Internist	Female Black Physician	Female Asian Physician
Male White Surgeon	Female Physician	Male White Doctor
White Doctor	Male Black Doctor	Male White Physician
	Male Pacific Islander Doctor	White Internist
Cluster 2 Image Names:	Male Pacific Islander Internist
Female White Physician	Male Pacific Islander Physician	Cluster 2 Image Names:
Male White Nurse	Male White Internist	Female White Physician
Female White Internist		Male White Nurse
	Cluster 2 Image Names:	Female White Internist
Cluster 3 Image Names:	Female American Indian Nurse
Black Doctor	Female Asian Doctor	Cluster 3 Image Names:
Black Internist	Female Doctor	Asian Surgeon
Black Nurse	Female Internist	Female Asian Doctor
Female Black Internist	Female Nurse	Male Asian Doctor
Male Black Internist	Female Pacific Islander Physician	Male Asian Nurse
Male Black Nurse	Male Asian Nurse	Male White Internist
Male Black Physician	Male Black Nurse	Male White Surgeon
Male White Doctor	Male Nurse	White Doctor
Male White Physician	Male Pacific Islander Surgeon	White Physician
White Internist	Female American Indian Physician	Male Asian Surgeon
White Physician
Black Physician	Cluster 3 Image Names:	Cluster 4 Image Names:
	Female Pacific Islander Doctor	Asian Doctor
Cluster 4 Image Names:	Female Pacific Islander Internist	Female Asian Internist
Female Black Doctor	Female White Physician	Female Asian Nurse
Male Black Doctor	Male White Nurse	Male Asian Internist
Male Black Surgeon	Female White Internist
Female White Doctor		Cluster 5 Image Names:
Female White Surgeon	Cluster 4 Image Names:	Female Asian Surgeon
White Surgeon	Male Black Surgeon	Female White Doctor
Black Surgeon	Female Asian Surgeon	Female White Surgeon
	Female Pacific Islander Surgeon	White Surgeon
Cluster 5 Image Names:	Female White Doctor
Female Black Nurse	Female White Surgeon	Cluster 6 Image Names:
Female White Nurse	Male American Indian Surgeon	Asian Internist
White Nurse		Asian Nurse
Female Black Surgeon	Cluster 5 Image Names:	Female White Nurse
	Female American Indian Doctor	Male Asian Physician
	Female White Nurse	White Nurse
	Male American Indian Nurse
	Male Asian Physician
	Male Pacific Islander Nurse
	Male Surgeon
	Female American Indian Surgeon
	Female Black Surgeon
	Female Pacific Islander Nurse
	Male Asian Surgeon
	Cluster 6 Image Names:
	Female Asian Internist
	Female Asian Nurse
	Female Black Nurse
	Male Asian Internist
	Male White Surgeon
	Female Surgeon
	Cluster 7 Image Names:
	Female American Indian Internist
	Female Asian Physician
	Female Black Internist
	Male American Indian Internist
	Male American Indian Physician
	Male Asian Doctor
	Male Black Internist
	Male Black Physician
	Male Doctor
	Male Internist
	Male Physician
	Male White Doctor
	Male White Physician
	Male American Indian Doctor
